# Supplementary material for: Novel and Efficient Quantitative Posterior-Circulation-Structure-Based Scale via Noncontrast CT to Predict Ischemic Stroke Prognosis: A Retrospective Study
Source: J Pers Med. 2022 Jan 20;12(2):138. doi: 10.3390/jpm12020138 (PMC8876281; doi:10.3390/jpm12020138)
Supplement: Supplementary file 1 [file jpm-12-00138-s001.zip]

Archive with 1 entries (1 files):
- jpm-1428480-supplementary.pdf
